# Supplementary material for: Pregnane X Receptor Mediates Atherosclerosis Induced by Dicyclohexyl Phthalate in LDL Receptor-Deficient Mice
Source: Cells. 2022 Mar 26;11(7):1125. doi: 10.3390/cells11071125 (PMC8997706; doi:10.3390/cells11071125)
Supplement: Supplementary file 1 [file cells-11-01125-s001.zip]

Archive with 1 entries (1 files):
- cells-1639695-supplementary.pdf
